# Supplementary material for: Intrinsic Epigenetic Regulation of the D4Z4 Macrosatellite Repeat in a Transgenic Mouse Model for FSHD
Source: PLoS Genet. 2013 Apr 4;9(4):e1003415. doi: 10.1371/journal.pgen.1003415 (PMC3616921; doi:10.1371/journal.pgen.1003415)
Supplement: Table S1 — Deregulated genes in response to ectopic DUX4 expression in C2C12 myoblasts. (XLS) [file pgen.1003415.s011.xls]

## Sheet: Sheet1
Supplementary Table S1: Deregulated genes in response to ectopic DUX4 expression in C2C12 myoblasts
Probe	probe	symbol	Refseq	chr	pos	Entrez	C2C12+Dux4	C2C12+EV	fc	pval	fdr
ZWTToSrlfeeXnfTKH0	ILMN_1252528	Uts2	NM_011910.1	4	150371235-150371241:150371242-150371284	24111	11.8652	7.32725	4.53799	5.19003e-22	1.10577e-18
6R1eizSl.12zcecfk4	ILMN_1229131	Wfdc3	NM_027961.1	2	164556860-164556909	71856	11.7221	7.28681	4.43526	3.36762e-23	1.00449e-19
WjiKm5c5BX_J9fERN0	ILMN_1259105	Tmem92	NM_001034896.2	11	94639941-94639960:94639961-94639990	544806	11.6968	7.26711	4.42967	4.53828e-26	6.76839e-22
6bSBNo00p11INldT50	ILMN_1232020	LOC544808	XM_618920.3	11	94674324-94674373	544808	11.6573	7.36395	4.29338	4.13337e-24	2.10509e-20
rkjn4JANGcGGX73084	ILMN_1225001	Uts2	NM_011910.1	4	150375846-150375895	24111	11.3899	7.29101	4.09893	4.23446e-24	2.10509e-20
KV696Jv666Ouj03.j0	ILMN_1242181	EG226957	XM_915277.2			226957	11.1903	7.29304	3.89729	1.46288e-21	2.42416e-18
6_p3iB6n.V76KK0bSU	ILMN_2866742	Tmem92	NM_001034896.2	11	94638681-94638730	544806	10.9013	7.2416	3.65965	5.9371e-24	2.21365e-20
Ebe1w4F95NESUFwlJ4	ILMN_1251942	LOC329984	XM_285846.7	4	143538885-143538934	329984	10.7801	7.27808	3.502	1.28859e-22	3.20299e-19
rIRCZW_t3SBTxPSgGo	ILMN_2921248	Uts2	NM_011910.1	4	150375792-150375841	24111	10.4239	7.26659	3.15733	9.7172e-22	1.81153e-18
rrFKvktykIknzd417U	ILMN_2539866	LOC381844	XM_355857.1				10.4175	7.35175	3.0658	9.87714e-18	9.20673e-15
KBAdZK7e7e09cC5O0o	ILMN_2885990	Pdlim3	NM_016798.2	8	47418224-47418273	53318	10.3774	7.44973	2.92764	1.28962e-16	8.36235e-14
WYrQfe4Q4TdTl7XBgU	ILMN_1217820	LOC100040854	XM_001476396.1	4	143131495-143131544	100040854	9.57539	7.2488	2.3266	1.85774e-17	1.53924e-14
HpRcTMCN3KIyELd7XU	ILMN_2861524	OTTMUSG00000010136	NM_001039595.2	4	143107564-143107613	545693	9.57743	7.27098	2.30645	8.08469e-16	3.54632e-13
c9cLoegkVu22V._x74	ILMN_2757807	BC031353	NM_153584.1	9	74879634-74879683	235493	9.85921	7.59288	2.26632	1.66552e-13	2.45937e-11
EOUDJVysDL9It7fUBA	ILMN_1231166	Tm7sf4	NM_029422.3			75766	9.48876	7.25036	2.2384	1.25891e-16	8.36235e-14
WJE_yUKZ54P7nStqJM	ILMN_1242617	Gpr23	NM_175271				10.583	8.34738	2.2356	7.73214e-13	9.19725e-11
QekeP5bdcp2of9e_8E	ILMN_1253182	Hs3st1	NM_010474.1	5	40005561-40005601:40005602-40005610	15476	9.58805	7.36923	2.21881	3.07368e-17	2.41268e-14
050n5KQXR7KGc9PKpU	ILMN_2938993	OTTMUSG00000010537	NM_001034101.2	4	143954093-143954142	433779	9.50519	7.29858	2.20661	5.25921e-20	7.84358e-17
o3oPiKOCh1SdLtdcXk	ILMN_1254544	LOC381727	XM_355703.1				9.65655	7.45447	2.20208	3.83733e-19	5.20272e-16
TXW0zpUhpAUIVZ9DDs	ILMN_2603918	Clcn3	NM_007711.2	8	63391889-63391938	12725	10.9415	8.84777	2.09371	1.74378e-15	6.50169e-13
KUXPTBOivqHXKIlt7o	ILMN_2524691	1190002N15Rik	XM_147036				10.9816	8.90558	2.07605	8.63449e-16	3.57708e-13
ZW360TXh_w59Nuv9LM	ILMN_1219011	3110040M04Rik	XM_993996.1	1	153052851-153052900	73176	9.39776	7.32764	2.07012	2.83197e-16	1.45641e-13
EoG_AA3nuRzjZ7oYAw	ILMN_1216653	LOC385235	XM_358134.1				9.31823	7.25495	2.06328	1.04e-13	1.74275e-11
TnSfopBdHsodz08qdU	ILMN_2947329	BC080695	NM_001007579.1	4	142840256-142840305	329986	9.31873	7.28966	2.02907	1.53487e-15	5.86949e-13
Hu5SNyJPlMbBJcitSY	ILMN_2926842	Flrt2	NM_201518.1	12	96176673-96176703:96176704-96176722	399558	10.1309	8.11647	2.01443	7.09273e-16	3.30566e-13
fmlEH6O1RN3gz5ep3k	ILMN_1228942	Cd59a	NM_007652.2	2	103916078-103916127	12509	10.2897	8.28102	2.00865	6.61827e-13	8.11383e-11
QXJAOjoXoqTTXi4rBE	ILMN_1258452	LOC386078	XM_359058.1				11.9151	9.91225	2.00284	1.04285e-11	7.89497e-10
WTr_iQieoceKCi5Lhc	ILMN_3082580	Azi2	NM_001048146.1	9	117960540-117960589	27215	10.0124	8.01135	2.00107	1.91644e-16	1.14327e-13
cgD6Eyxx6KNeQxd16k	ILMN_2537869	LOC385877	XM_358981.1				10.266	8.29945	1.9666	1.66056e-13	2.45937e-11
oLpgLUTJ3Xv97Mb0SU	ILMN_2524100	Zswim6	XM_358311				9.99415	8.03439	1.95976	5.26583e-13	6.77023e-11
xp0yWcc7IDVVx9w.ng	ILMN_2642403	Lmo4	NM_010723.2	3	143851569-143851618	16911	12.7386	10.7789	1.95966	2.87743e-14	5.87863e-12
QJSCegoFSOVdBIoOjE	ILMN_2538519	1700008H02Rik	XM_359179				10.6051	8.64818	1.95696	1.22351e-13	1.96209e-11
rhKgK71Lx9_CxAB5aY	ILMN_1240104	Chchd7	NM_181391.2	4	3869910-3869959	66433	11.1164	9.16191	1.95454	6.81423e-14	1.25466e-11
Her0loi056P4HDiass	ILMN_1228245	Prickle1	NM_001033217.3			106042	9.58681	7.63491	1.95189	1.03038e-13	1.74275e-11
i3JQOjoXoqTTXi4rBE	ILMN_2537782	LOC385825	XM_358960.1				11.8297	9.88044	1.94925	5.89922e-13	7.39336e-11
W9cnkFBwIRHrNeUqJU	ILMN_2907540	Lmcd1	NM_144799.1	6	112280151-112280200	30937	9.52937	7.64455	1.88482	1.02553e-13	1.74275e-11
0Uo36L5yKALLzlcymk	ILMN_1250195	Ndrg1	NM_008681.2	15	66761078-66761127	17988	10.8642	9.0042	1.86003	1.06496e-13	1.74536e-11
BVUipxhFtHexVAnwNc	ILMN_1235230	Pdlim3	NM_016798.3	8	47004324-47004368:47004369-47004373	53318	9.17264	7.31538	1.85725	1.59841e-13	2.40794e-11
356Yo7ogKoEddT766g	ILMN_2530127	LOC333751	XM_289869.2				10.3409	8.48721	1.85368	3.17797e-12	2.88582e-10
QXJQOjYXoqTTXi4rBE	ILMN_1241612	LOC386021	XM_359035.1				11.4333	9.58109	1.85222	6.92563e-12	5.70657e-10
xZMTuXW60Xu8AKIipU	ILMN_1248432	Nek1	XM_973899.1			18004	9.97518	8.12725	1.84792	8.74156e-15	2.28722e-12
rq.sk_l3wkOUlw5U50	ILMN_2646166	Ndrl	NM_008681				10.7611	8.93967	1.82144	1.91499e-14	4.12455e-12
BvXJQOjoXoqTTXi4rA	ILMN_1235173	LOC386218	XM_359123.1				11.765	9.97783	1.78716	6.07074e-10	2.4603e-08
0Jx4U9wd1dd4914UI0	ILMN_1221251	1110012D08Rik	NM_178066.2	10	128237197-128237246	73827	10.4786	8.69474	1.78381	3.6263e-16	1.80275e-13
EoRVG4eOKMIFuBAlOU	ILMN_1220109	Trim36	NM_178872.3	18	46327013-46327062	28105	9.07527	7.32483	1.75044	2.70676e-16	1.44173e-13
3Xk6uq37pe6R.td95M	ILMN_2873793	Mapkbp1	NM_011941.2	2	119852896-119852945	26390	9.69307	7.95291	1.74015	1.51078e-14	3.69373e-12
0nUnvuoIChSWkH.NSc	ILMN_3031781	Arid5b	NM_023598.2	10	67740736-67740785	71371	9.41437	7.67421	1.74015	1.20122e-16	8.36235e-14
xapckBEgujnRLSc_jo	ILMN_2898958	Hsd3b2	NM_153193.2	3	98513513-98513562	15493	11.591	9.85135	1.73965	2.25221e-09	7.48095e-08
3VS007IfVi51hx5Y7U	ILMN_3013659	Gm397	NM_001013765.2	7	11594547-11594596	245109	9.06376	7.3248	1.73896	3.64541e-15	1.06603e-12
ikPn0_lQxXHu4kV470	ILMN_2981137	Ctsq	NM_029636.2	13	61044903-61044917:61044918-61044952	104002	8.98194	7.26986	1.71208	6.69914e-18	6.66073e-15
fv986Ke3x58h8V3vrU	ILMN_2656854	Myo6	NM_001039546.1	9	80157094-80157143	17920	9.65548	7.96622	1.68926	3.3806e-13	4.60197e-11
fikX6QV6snf1AK9J7E	ILMN_1256292	Ilvbl	NM_173751.3	10	78047136-78047185	216136	10.7104	9.03468	1.67567	1.82482e-13	2.61687e-11
irpPXTh_EdeWNQYKkg	ILMN_2919999	Jam4	NM_028078.1	16	96508512-96508561	72058	9.09259	7.42804	1.66455	3.42226e-18	3.92612e-15
NGSC6OdEtJz6OgRKlU	ILMN_2538029	LOC386005	XM_359031.1				10.8708	9.22011	1.65072	1.36611e-07	2.47425e-06
0h7ee5HpO7F1CXnnsc	ILMN_2676243	Hist1h2be	NM_178194.3	13	23675636-23675685	319179	8.97491	7.32769	1.64722	1.77512e-17	1.53924e-14
WrX_eUHnT34fJ3JT_4	ILMN_1226157	Pik3r3	NM_181585.5	4	115975245-115975294	18710	9.7386	8.09919	1.63941	2.26775e-15	7.97434e-13
HtI4n16FfnSAbh_N.o	ILMN_1220360	Unc13b	NM_001081413.1	4	43277534-43277583	22249	8.90738	7.28419	1.62319	3.20054e-15	9.74141e-13
ikT.FQpZ54P7nStqJM	ILMN_2834764	Gpr23	NM_175271.2	X	103135086-103135135	78134	9.56326	7.9437	1.61955	3.99379e-13	5.31816e-11
Toj7rITf2An63ikuX4	ILMN_2722081	Clcn3	NM_007711.2	8	63398149-63398198	12725	9.71031	8.09699	1.61332	5.79018e-13	7.3182e-11
lbVJe9M2hLkSRD5I0E	ILMN_2763679	Sipa1l1	NM_172579.1	12	83551153-83551202	217692	10.894	9.28717	1.60684	1.61495e-12	1.67196e-10
6pfudyDrFDUs0OzhC4	ILMN_2954868	Oasl2	NM_011854.1	5	115173160-115173209	23962	9.3027	7.70503	1.59768	2.44662e-11	1.60039e-09
uUSr9J3ipPcJBuw0TU	ILMN_1259022	Etl4	NM_001081006.1	2	20732040-20732089	208618	9.14492	7.54794	1.59698	1.49712e-10	7.69932e-09
u30qU1CImn1G4eFNWE	ILMN_1216056	2510049J12Rik	XM_132808.3	6	115535385-115535434	70291	8.92364	7.3371	1.58654	9.2643e-19	1.1514e-15
lVaJLNv.nOO6byLF6I	ILMN_2879600	Ptprk	NM_008983.1	10		19272	10.8831	9.29725	1.58581	1.4739e-14	3.66362e-12
ZUveRR5z_yc3bCnnp4	ILMN_2447456	Utx	NM_009483.1	X	17855835-17855884	22289	10.2038	8.61871	1.58506	5.33727e-11	3.12157e-09
WoiQ9Hu3pu6CCKteCQ	ILMN_2654186	Nedd9	NM_017464.2	13	41321149-41321198	18003	9.87203	8.29189	1.58014	2.30314e-10	1.0569e-08
0LU1CH5llv311FN42Y	ILMN_2619136	Pthlh	NM_008970.2			19227	8.97941	7.40851	1.5709	2.58275e-16	1.42663e-13
0H_Ik7V6kv0nXTaZ2M	ILMN_2727116	Sox4	NM_009238.2	13	29043705-29043754	20677	10.6759	9.11564	1.56026	2.06284e-12	2.05101e-10
Zt5J4p_3d9vSF3xe_U	ILMN_1222009	Gab1	NM_021356.2	8	83288562-83288611	14388	10.1735	8.62158	1.55187	1.47234e-09	5.24068e-08
TdZ1rvh747P4z3nzdU	ILMN_1234929	LOC100044968	XM_001473421.1			100044968	10.1389	8.58979	1.54909	2.22656e-10	1.03363e-08
frRfecTOSciFcIARHo	ILMN_1222276	LOC100046861	XM_001476495.1			100046861	8.93403	7.41339	1.52064	1.48002e-16	9.19712e-14
Zni1_u5qDKSR3gISCQ	ILMN_2511355	Trim2	NM_030706.1	3	83967839-83967888	80890	9.60857	8.10502	1.50355	1.28888e-10	6.76842e-09
rNSCOVQes4KETnUcb0	ILMN_1237918	LOC386123	XM_359079.1				9.25008	7.75742	1.49266	6.9565e-13	8.4349e-11
fiofn03va3hnzdGXt4	ILMN_2662264	Bcas1	NM_029815.1	2	170172726-170172775	76960	8.81398	7.32668	1.4873	1.18074e-12	1.31415e-10
oSI159iP3wJ5IR5HPo	ILMN_2861644	Rb1	NM_009029.1	14	73595412-73595461	19645	10.3572	8.88076	1.47643	2.86003e-11	1.82527e-09
9u7kit7yCpv_170kr0	ILMN_1244836	Tmem41a	NM_025693.3			66664	10.7856	9.31129	1.47434	2.67887e-15	8.68537e-13
ufVL.LeKfdyoZe55J4	ILMN_2590627	1810062G17Rik	XM_001475130.1	3	36380880-36380898:36380899-36380929	72282	8.85148	7.38395	1.46754	1.54762e-14	3.72278e-12
cl1iIjC6OgBfYKFvSU	ILMN_1233634	Rasal2	NM_177644.4	1	159107783-159107832	226525	9.40979	7.95104	1.45875	1.03307e-14	2.61138e-12
iRwiBEDlJUpxzFSUB0	ILMN_1244099	LOC100041388	XM_001476627.1	2	18194659-18194708	100041388	9.67069	8.21919	1.4515	4.66082e-08	9.75731e-07
TSuj8uPVOSe83tLtT4	ILMN_2549039	4930487N19Rik	AK015640				9.68077	8.23344	1.44733	1.41184e-15	5.54109e-13
9jDdC1ERRbzTcfq1EE	ILMN_2878542	Myl1	NM_021285.1	1	66857551-66857600	17901	8.85326	7.41318	1.44008	3.33553e-12	2.99675e-10
ThXkhaXooqA7MADiDo	ILMN_1214150	Gng2	NM_001038637.1	14	20694780-20694829	14702	9.15439	7.72219	1.4322	4.28704e-12	3.761e-10
foL2.vgyRD38N5qHbU	ILMN_1221919	Clcn3	NM_007711.2	8	63391797-63391846	12725	9.4077	7.97709	1.43061	4.90148e-11	2.92403e-09
6QlPn_nTROOAdeKKAE	ILMN_2595857	Ankrd37	NM_001039562.1	8	47082367-47082416	654824	9.1951	7.7698	1.4253	4.70499e-12	4.07967e-10
QURAfUKp.kr9kIr9z0	ILMN_2992517	Sept6	NM_019942.2	X	33344034-33344083	56526	9.01431	7.59549	1.41882	4.01142e-17	2.99131e-14
uIjuN6.X9E0kjt6EAU	ILMN_1216374	Chst7	NM_021715.1	X	19674397-19674446	60322	9.76159	8.34308	1.41851	3.7238e-14	7.40491e-12
ceCq00a1FX797vBZV8	ILMN_2627952	Serpinb6c	NM_148942.2	13	33971866-33971915	97848	8.79763	7.38685	1.41079	7.67614e-15	2.08149e-12
T7iSeeJpbmxNtFCrSc	ILMN_1247343	Lmcd1	NM_144799.1	6	112279881-112279930	30937	8.9636	7.55558	1.40802	3.89261e-09	1.20947e-07
rp5GSHdtQu.lUI7Ujg	ILMN_2551723	3000003G13Rik	AK019042				9.39733	7.99262	1.40472	1.45476e-09	5.1905e-08
ZYg.Rv7o9x_1JF3pGk	ILMN_1249727	Car13	NM_024495.4	3	14661654-14661703	71934	11.3998	9.99622	1.40355	2.35263e-15	7.97434e-13
TXJQOjofoqTTXi4pBE	ILMN_1239725	LOC277837	XM_204184.2				9.94042	8.54255	1.39787	3.5669e-09	1.11758e-07
cUgOBURFzrR_N9hGok	ILMN_1222715	LOC385855	XM_358974.1				9.4505	8.05621	1.3943	3.1095e-10	1.37204e-08
NwRJKgOCJ6pStKd8oY	ILMN_1217567	Med31	NM_026068.2	11	72025355-72025386:72025387-72025404	67279	9.65451	8.26126	1.39325	2.13462e-14	4.48391e-12
QQX1C7ou0FB6Goix50	ILMN_2506528	Utx	NM_009483.1	X	17855900-17855949	22289	9.79064	8.39944	1.3912	1.47681e-11	1.05383e-09
9XKQOg4XoqzTXi4rBU	ILMN_1214026	LOC386246	XM_359137.1				9.56004	8.17364	1.3864	1.22397e-09	4.45226e-08
f755._L3T9XqO6RJs0	ILMN_2608309	2900057D21Rik	NM_145221				10.348	8.9666	1.38141	6.5485e-15	1.8086e-12
BUq8u5_Xf6FKH_3F6I	ILMN_2844370	Ilvbl	NM_173751.3	10	78047001-78047050	216136	9.63275	8.26142	1.37133	2.33172e-15	7.97434e-13
0Uvo6Tz_6nT7utMJH4	ILMN_2857947	Trim36	NM_178872.3	18	46325873-46325922	28105	8.89527	7.53371	1.36155	5.63568e-18	6.00361e-15
oedAJbkIOBHliEDWVE	ILMN_2894961	Fgd6	NM_053072.2	10	93604596-93604645	13998	9.19574	7.83985	1.35588	8.38935e-16	3.57482e-13
QnzARPg5nc_VOozuu4	ILMN_2662926	Egr1	NM_007913.5	18	35024553-35024602	13653	12.8777	11.5291	1.3486	0.00128926	0.0056437
Kwh0rl3qJP_gm0klaQ	ILMN_1234412	LOC674427	XR_030796.1			674427	9.30603	7.9599	1.34613	2.08285e-15	7.5765e-13
0X5CdHe7sp.ehCg62U	ILMN_2957070	Shc1	NM_011368.3	3	89515830-89515879	20416	12.7967	11.452	1.34467	9.63319e-13	1.12068e-10
i3ekjv96QKfXkeOC1U	ILMN_1258613	N4wbp5-pending	AK050560				10.8306	9.48934	1.34125	4.34224e-10	1.84502e-08
clOsfjCF9Xra149Els	ILMN_3024416	Lca5	NM_027448.1	9	83287541-83287590	75782	9.18932	7.85705	1.33227	4.00981e-15	1.15004e-12
fkh1N9LqFutyf1y9Sg	ILMN_2997494	Lox	NM_010728.1	18	52676250-52676299	16948	12.0685	10.743	1.32545	4.39445e-07	6.66722e-06
xt16dROQdzQQTckF14	ILMN_1254577	AI607873	XM_980696.2	1	175659225-175659274	226691	8.73218	7.4074	1.32478	8.75562e-09	2.39409e-07
xk8IExLuUgWq9uXXJc	ILMN_1219162	Zswim6	XM_358311.5	13	108515421-108515470	67263	9.16667	7.84439	1.32229	1.35028e-15	5.44272e-13
lXOAeKE5Xq64vshYKU	ILMN_2698728	Srpx2	NM_001083895.1	X	130466224-130466273	68792	10.0295	8.71125	1.31824	1.38108e-13	2.14556e-11
WoXoqTTXi4j5.xAD0o	ILMN_1248832	LOC386082	XM_359061.1				9.45499	8.13975	1.31524	1.48336e-08	3.68714e-07
9vnn.4vdP1eo7pEmzU	ILMN_1237942	Appl1	NM_145221.2	14	27736859-27736908	72993	10.0409	8.72895	1.31199	7.58009e-13	9.11689e-11
rVJ3YxOTbzSSUARxCU	ILMN_2589667	Cpeb2	NM_175937.2	5	43677293-43677342	231207	8.67707	7.3745	1.30257	2.49513e-16	1.42663e-13
o6IkPR7t6buggirXgk	ILMN_1223678	Nedd9	NM_017464.2	13	41321151-41321200	18003	9.56405	8.2654	1.29865	1.61872e-10	8.1285e-09
Z_oVElS90ojEb5KFE4	ILMN_2421822	2810430P21Rik					8.62887	7.33279	1.29607	7.83642e-15	2.08701e-12
0nc6CA5dzurAq8XeTk	ILMN_2726585	Nfib	NM_008687.2	4	81767194-81767243	18028	9.75793	8.46446	1.29346	3.05e-08	6.75894e-07
c16e1KodFq30gf0k_U	ILMN_1230276	4933425L03Rik	XM_484121				9.46447	8.17593	1.28853	1.7985e-11	1.2418e-09
fcu6efZChw7SKvKeQs	ILMN_2929952	Sacm1l	NM_030692.1	9	123441161-123441210	83493	11.1395	9.85686	1.28263	2.91494e-12	2.70021e-10
EUCu3yOAku1ZX3jve0	ILMN_2680142	Anxa5	NM_009673.1	3	36348107-36348156	11747	12.5416	11.2602	1.28142	6.18996e-11	3.53705e-09
reSZeXaeyl39RevfyA	ILMN_1227110	2310014B11Rik	AK009331				8.74456	7.46321	1.28134	3.79599e-16	1.82624e-13
3exUNfB98ksPIitFdU	ILMN_3163221	5730494M16Rik	NM_001004361.1	18	25297123-25297172	66648	10.0852	8.80756	1.27768	5.64517e-11	3.26326e-09
KktVTsFOIiUiJ._RTk	ILMN_1241371	Olfm1	NM_001038614.1	2	28069664-28069713	56177	9.39581	8.12618	1.26963	3.18379e-13	4.39658e-11
xkgVfVHzM_7rEv_flw	ILMN_1253093	Wasf1	NM_031877.2	10	40658221-40658270	83767	10.7299	9.4623	1.26757	1.05195e-12	1.18855e-10
3_7q4buj6h6F3CXtbk	ILMN_2783225	Tcfap2c	NM_009335.1	2	172384008-172384057	21420	8.62973	7.36885	1.26088	1.59738e-14	3.78149e-12
l6fURFNeR8oDpMAh6k	ILMN_2879995	Col17a1	NM_007732.1	19	47720950-47720999	12821	8.72261	7.47519	1.24742	8.48658e-14	1.53043e-11
316NRxZ77j_osxswyw	ILMN_2709864	Cbwd1	NM_146097.2	19	24994981-24995030	226043	10.3402	9.09427	1.24593	6.43654e-13	7.99954e-11
ozx533RlliRsC4l7qk	ILMN_2445324	LOC100047651	XM_001478602.1			100047651	10.4709	9.22551	1.24536	3.88035e-11	2.38154e-09
xfhbvvt3yPB7niHVrI	ILMN_1240615	Olfm1	NM_019498.2	2	28085714-28085763	56177	9.59272	8.35093	1.24179	5.66249e-12	4.79832e-10
ibTTrTb5y3r3XqK7jQ	ILMN_2670508	H2-M3	NM_013819.2	17	37409615-37409664	14991	9.02306	7.78502	1.23803	1.06262e-13	1.74536e-11
cliEDWVEtvOIyPv_8o	ILMN_1212734	Fgd6	NM_053072				8.97479	7.73722	1.23757	2.86508e-15	8.96473e-13
T545UhLlP4M8rhbgEU	ILMN_2622801	Sh3bgrl2	NM_172507				8.71248	7.48036	1.23212	4.68207e-14	9.06862e-12
Njt5DIdJfe4cHXBwUk	ILMN_1229613	Mocs2	NM_013826.2	13	115618709-115618758	17434	10.5231	9.29105	1.23209	1.84657e-11	1.26329e-09
67v6Funx3eOLvSSS0U	ILMN_2726746	4930513E20Rik	XM_149158.1				8.49746	7.2706	1.22686	6.17233e-12	5.17158e-10
lvo735d4Kyfv53qpSg	ILMN_2971286	Ppp3ca	NM_008913.1	3	136872680-136872729	19055	9.78617	8.56799	1.21818	5.49409e-08	1.12553e-06
HaU0_oIilX635AfzlU	ILMN_2565835	B930008G03Rik	AK046967				9.92146	8.70508	1.21638	5.53114e-07	8.11125e-06
WlIkl4lI.UCSWyRfxU	ILMN_2810405	Myo1g	NM_178440.2	11	6406697-6406746	246177	8.56512	7.35058	1.21454	8.10648e-12	6.48255e-10
KlOHelvh0wMiMLu6T0	ILMN_2421275	Zfp75	NM_172918.3	9	19453913-19453962	244713	9.98058	8.76734	1.21324	2.86384e-11	1.82527e-09
KSSxLnd6BHgnPxTuTQ	ILMN_1228338	Eps15	NM_007943.2	4	109058089-109058138	13858	9.21569	8.00288	1.2128	1.82409e-13	2.61687e-11
0UkOjEoTRFSQ6MShfo	ILMN_2742042	Nupr1	NM_019738.1	7	133766991-133767040	56312	11.7806	10.5747	1.20596	2.90595e-08	6.50741e-07
EOWzV7kB1TvcvnvJNU	ILMN_2611874	Ptplad1	NM_021345.1	9	64834857-64834906	57874	11.6998	10.4972	1.20262	2.12955e-12	2.10332e-10
feneurvfr.Kf3Xv3SI	ILMN_2912872	Ndfip1	NM_022996.1	18	38615747-38615775:38620199-38620219	65113	11.4842	10.2843	1.19996	9.45284e-07	1.28397e-05
fXuxc2v_v_ln69LK6g	ILMN_2690126	Otx1	NM_011023.3	11	21894901-21894950	18423	9.10448	7.90883	1.19565	1.93589e-14	4.12455e-12
iiav6oLejIh6ECi7pQ	ILMN_2647121	Shox2	NM_013665.1	3	66777270-66777319	20429	9.02489	7.83328	1.19161	3.50256e-12	3.12798e-10
QZNNSvz6b6TL7RHbp8	ILMN_2637839	Iqcf5	XM_909493.3			75470	8.415	7.23711	1.1779	1.92809e-14	4.12455e-12
rir7T_F1O7ne6w7FW4	ILMN_3115796	Cd40	NM_170702.2	2	164896966-164897015	21939	8.57934	7.40436	1.17498	1.1229e-13	1.82031e-11
WRKEm2_C1R76S.6S6w	ILMN_2666747	G3bp2	NM_011816.3	5	92483775-92483806:92483807-92483824	23881	11.7363	10.5631	1.17322	1.88704e-06	2.28435e-05
lnX2Xn55uIeLB5yNfo	ILMN_1242047	ENSMUSG00000074075	XM_001475386.1			100038635	11.8174	10.6453	1.17209	1.51271e-09	5.31561e-08
Hfbk8XnqrEcyfdXSkc	ILMN_2758073	Dmtf1	NM_011806.2	5	9119184-9119233	23857	10.4541	9.28616	1.16793	7.29568e-11	4.09052e-09
iW5fvUgRICCJJ5X5wg	ILMN_2445021	Zw10	NM_012039.1	9	48886367-48886416	26951	9.89552	8.73159	1.16393	2.63852e-13	3.71235e-11
TCJn64O4lpPilIuSEk	ILMN_1257053	Trrp1	AK005144				8.69594	7.53396	1.16198	2.4471e-13	3.47582e-11
9l.rqYn4USnsJT3Bdc	ILMN_2563847	Azi2	AK036102				8.78901	7.62852	1.16048	2.42275e-12	2.31621e-10
fkiiO5afIdQCrzAHVA	ILMN_2634157	Zfp654	NM_028059.2	16	64782888-64782937	72020	9.03782	7.8867	1.15112	2.52976e-11	1.64754e-09
le4_xuDfLT4Jlrir54	ILMN_2936671	Skap2	NM_018773.2	6	51809265-51809314	54353	10.2148	9.06482	1.15002	1.28562e-11	9.44516e-10
rp1sP1KKi6ztwSUeGY	ILMN_1250766	Pvrl3	NM_021495.2	16	46448486-46448500:46448501-46448535	58998	10.1494	9.00388	1.14549	2.01115e-12	2.01304e-10
0L4E6_6_kn4tO97Xvo	ILMN_1243551	Kprp	NM_028629.1	3	92627056-92627105	433619	8.44674	7.3132	1.13354	1.90408e-14	4.12455e-12
Qm0n7veuJDgu0pS6DU	ILMN_2751603	Phxr4	NM_008835.1				8.88484	7.75541	1.12943	1.1885e-06	1.54807e-05
BXup0.uwghLP58t91c	ILMN_2437848	Col4a5	NM_007736.3	X	138123523-138123572	12830	8.55399	7.4261	1.1279	2.63263e-12	2.50083e-10
3v4rfuze17zntKCF4Y	ILMN_2819951	Lrp12	NM_172814.1	15	39700726-39700775	239393	11.3129	10.1923	1.1206	1.1324e-08	2.94741e-07
fllA1NI4BT.NyLesSo	ILMN_1219016	Wwtr1	NM_133784.2	3	57259623-57259672	97064	10.8905	9.77398	1.11653	8.68373e-07	1.19521e-05
oTTiNguah4oeUhlAX4	ILMN_2772288	Disp1	NM_026866.2	1|NT_165754.2	48269-48318	68897	9.67823	8.56177	1.11646	1.76993e-09	6.05286e-08
KS.CyyLQqet6DaRQgc	ILMN_2726448	Bbs4	NM_175325.2	9	59170036-59170085	102774	9.26545	8.14917	1.11627	2.66062e-10	1.20609e-08
QQu8XF7slgsu5LhYhs	ILMN_2636463	Tcf4	NM_013685.2			21413	10.4424	9.3262	1.11624	5.8109e-08	1.18071e-06
T3U6U14KF.5JESUHok	ILMN_3084906	AU018829	NM_001031622.1	Un|NT_166440.1	137751-137800	545762	8.4117	7.29613	1.11557	5.16518e-11	3.05689e-09
Nl4EIJ5L47TVIURCtQ	ILMN_1212982	Zfp318	NM_207671.2	17	46550653-46550702	57908	9.29299	8.17866	1.11433	5.21401e-10	2.14811e-08
0UgUgeatmsMCvVsCSE	ILMN_1257107	LOC100043821	XM_001481017.1	14	114823147-114823196	100043821	9.43846	8.33342	1.10504	7.35288e-08	1.45054e-06
rdfo0_qNjRHoXvuSOs	ILMN_2739698	Rab28	NM_027295.2	5	42016244-42016293	100972	12.0681	10.9653	1.10282	1.70388e-13	2.49134e-11
cqU6tODeC.4WX7tyIk	ILMN_2947187	Psme4	NM_134013.3	11	30780091-30780140	103554	11.8963	10.8123	1.08402	8.5936e-08	1.65161e-06
NnQK7jS0eddap9T3Ug	ILMN_2625867	40792	NM_019942.4			56526	8.69543	7.61179	1.08364	1.94657e-12	1.97491e-10
fKKvx7rQ04e1d5KiHk	ILMN_2620799	A930010I20Rik	NM_177857				8.74372	7.6655	1.07823	2.04855e-11	1.37622e-09
ujgBJ5PgDIpHV9FVRc	ILMN_2679619	Rb1	NM_009029.1	14	73595831-73595880	19645	9.19432	8.11771	1.07661	7.34435e-11	4.10238e-09
rOUHs_E_kHXru93_Uk	ILMN_2902979	Fas	NM_007987.1	19	34401880-34401929	14102	8.59979	7.5258	1.07399	9.1612e-10	3.48546e-08
EoiI8sfp3ivlK.EpNw	ILMN_1250929	Senp2	NM_029457.2	16	22047740-22047789	75826	10.4453	9.37175	1.07359	9.69344e-13	1.12068e-10
ffgl17TrU7dDkKEIJU	ILMN_2531895	LOC212386	XM_142890.2				8.33874	7.26517	1.07357	2.41426e-14	5.00087e-12
9RoQM4fRBEzUiqXkyg	ILMN_2466527	Trps1	NM_032000.1	15	50492262-50492311	83925	9.03975	7.96628	1.07348	1.68084e-09	5.8028e-08
iMoFCFHRTTSBUkdUfY	ILMN_2538531	LOC386360	XM_359184.1				8.89659	7.82517	1.07142	1.40383e-07	2.52554e-06
oDt5NCMkVf7qKV4s30	ILMN_1222199	Gls	XM_129846				8.69123	7.62094	1.07029	9.99733e-14	1.74275e-11
Q.S4Tl77iOBde4fe3s	ILMN_2816180	Lbh	NM_029999.3	17	73291143-73291192	77889	11.0305	9.96042	1.07013	3.67504e-10	1.5933e-08
BnV4uHdRw6SpeCeQjg	ILMN_1259110	Ccnc	AK037957				10.068	9.00106	1.06698	3.16102e-11	1.9976e-09
KL1UpQkryoCeI4Ciqs	ILMN_2825574	Tubb2b	NM_023716.1	13	34134885-34134934	73710	9.98117	8.91421	1.06697	2.30519e-11	1.52798e-09
ot9P_ScfqfKA7n__yc	ILMN_2707363	Cebpd	NM_007679.4	16	15889513-15889562	12609	9.53842	8.47407	1.06435	6.29671e-14	1.17386e-11
xoFIugUuFdoh.F36fE	ILMN_1230375	LOC383125	XM_356890.1				8.71111	7.64831	1.0628	1.49166e-10	7.6978e-09
HhHege1_sigjlfnsSI	ILMN_1259376	Tmem74	NM_175502.3	15	43698277-43698326	239408	8.36693	7.30642	1.06051	2.88525e-15	8.96473e-13
cp3tl0kg6OQtuX7o_U	ILMN_2715558	Arhgap17	NM_144529.1	7	130422896-130422945	70497	10.4732	9.41579	1.05745	4.39275e-09	1.33158e-07
udUy0dEOM.7fPp9f54	ILMN_2943387	Vip	NM_011702.1	10	4699009-4699058	22353	8.30577	7.24891	1.05687	9.33319e-12	7.32502e-10
Qs74j7gJn0ukclxqFc	ILMN_2646631	E030026I10Rik	NM_175553				9.20811	8.15391	1.05421	3.49912e-07	5.49903e-06
Tnvd4I_T9f5I536i7o	ILMN_2771441	Tapt1	NM_173764.3	5	44566495-44566544	231225	10.9326	9.87844	1.05412	1.31187e-12	1.42812e-10
EtF5PnteBUYOwI.Qfs	ILMN_2457571	Maml2	XM_001481278.1	9	13513736-13513785	270118	9.38856	8.33554	1.05303	2.80815e-11	1.81302e-09
fpJLXqeR3h.SIKLiuA	ILMN_2687547	Sdpr	NM_138741.1	1	51359612-51359661	20324	11.7062	10.6582	1.04797	6.86431e-10	2.752e-08
6lnjU90jinoVrXfwIU	ILMN_2731989	Ext1	NM_010162.2	15	52900265-52900314	14042	11.2214	10.1763	1.04508	2.24863e-10	1.03827e-08
93g07gXUVtTR9RdrlE	ILMN_2732997	2310058J06Rik	NM_133784				8.80438	7.76409	1.0403	5.18732e-12	4.42078e-10
KX2KddU0g_QO5.IFqM	ILMN_2744492	Nhsl1	NM_173390.3	10	18253052-18253101	215819	8.89038	7.85472	1.03566	4.41118e-13	5.77091e-11
rmU764OaIexz.v99ek	ILMN_1234487	Angpt2	NM_007426.3	8	18691379-18691428	11601	9.07023	8.03505	1.03518	1.04992e-10	5.69399e-09
Wno57BdCEuQOrjHJI8	ILMN_1242399	Hist1h2bc	NM_023422.3	13	23784083-23784132	68024	10.192	9.15767	1.03428	4.03346e-09	1.2467e-07
3qF3o0U_nLYgwTSaeU	ILMN_1237233	LOC100046343	XM_001475830.1			100046343	10.0207	8.98809	1.03262	1.79355e-09	6.09317e-08
3NSCOVQesIKETmUc70	ILMN_2538152	LOC386094	XM_359067.1				8.73779	7.70565	1.03213	8.072e-09	2.2335e-07
QisIn70VTVARQpySIU	ILMN_1244081	Rgs4	NM_009062.3			19736	8.39553	7.36447	1.03107	2.61151e-09	8.54124e-08
3uRx4HrwJQ7jfe64nc	ILMN_2760043	Prpf40a	NM_018785.2	2	52997752-52997801	56194	9.54132	8.51272	1.0286	9.82575e-12	7.55368e-10
BpHSItU_7n7_69SykI	ILMN_1245256	2610024E20Rik	NM_146084.1	18	34602154-34602203	225358	9.83473	8.80872	1.02601	1.2075e-11	8.95957e-10
BI7F0kO5SJCp1NfXzg	ILMN_2734755	Col4a5	NM_007736				8.30686	7.28186	1.025	4.06723e-11	2.48601e-09
fu9XiVFDJqjgrieieg	ILMN_1251519	BC021790	NM_144824.1				9.05997	8.03705	1.02292	4.52322e-11	2.74225e-09
uTnVAREIHikiLfRXiQ	ILMN_2481799	Zfp75	NM_172918.3	9	19452666-19452715	244713	8.68522	7.66302	1.0222	2.82697e-11	1.8173e-09
fqKSKSij94vYoSUjeQ	ILMN_2819380	BC030476	NM_173421.1	15	34403251-34403300	239368	10.5358	9.5139	1.02185	1.84168e-06	2.23671e-05
93i16ffvcX1TeFyjV4	ILMN_2616262	Pkig	NM_011106.2	2	163519823-163519872	18769	9.51921	8.49784	1.02137	9.76844e-12	7.55368e-10
ETfREXu8XF09fIEunk	ILMN_2822000	Slc10a6	NM_029415.1	5	103846300-103846349	75750	8.30526	7.2868	1.01846	2.03154e-08	4.74706e-07
unSxT.v96fWrLcc.N0	ILMN_1258813	Golim4	NM_175193.5	3	75681598-75681647	73124	9.49171	8.47474	1.01698	2.71731e-09	8.84846e-08
olFQRQvuodS2ozS2uE	ILMN_1238520	Clk2	NM_007712.2	3	88980453-88980501:88980502-88980502	12748	9.1766	8.16503	1.01157	9.03053e-10	3.46029e-08
HAeBlJn1FJcdd7ZPOo	ILMN_1218247	Palld	XM_974900.1	8	64405421-64405470	72333	11.7104	10.6993	1.01109	1.27949e-05	0.00011372
xX700XYjvXUjN8cj3U	ILMN_1234693	Nipbl	NM_027707.2	15	8309178-8309227	71175	11.0175	10.0098	1.00766	6.25726e-05	0.000442488
xV47RIiP6PX_3ntIl0	ILMN_1228639	EG666169	XM_982113.1	5	95857130-95857179	666169	8.27321	7.26994	1.00326	1.60358e-11	1.11756e-09
H1r019UulCRPB3dMR4	ILMN_2631143	Sox5	NM_011444.1	6	143781687-143781736	20678	8.31512	7.31471	1.00041	1.43403e-12	1.52765e-10
rs9c0k9f0OXM_T9cu4	ILMN_2659052	Ccnb1	NM_172301.3	13	101548980-101549029	268697	8.85064	9.86368	-1.01304	6.6373e-13	8.11383e-11
ZoUOVS_0tAlvrv9Pvw	ILMN_1213954	Sgk1	NM_011361.1	10	21719392-21719441	20393	11.167	12.1824	-1.01538	0.000591776	0.00294094
QhXf3JaC9ClE3Qkl.o	ILMN_2782503	Trim8	NM_053100.1	19	46590705-46590754	93679	9.88397	10.9033	-1.0193	1.77714e-08	4.27489e-07
l6Fws33vr8U_Ld9XiI	ILMN_2926198	2310016C08Rik	NM_023516.3	6	29225158-29225207	69573	8.21521	9.2424	-1.02718	1.77431e-10	8.76228e-09
BEmRav2ofjkNaNAbp4	ILMN_2756435	Cebpb	NM_009883.3			12608	9.80762	10.839	-1.03143	1.25197e-05	0.000111741
3e17h7TX1L77smzoFM	ILMN_2448651	Ampd3	NM_009667.2	7	117955663-117955712	11717	8.43821	9.48532	-1.04712	2.35173e-11	1.55193e-09
61TeoX3o6nXTJKUCf0	ILMN_2676127	Scarf2	NM_153790.2	16	17808315-17808364	224024	8.87023	9.93381	-1.06358	2.03391e-08	4.74706e-07
0t4t_6cVchSw6cODfI	ILMN_1255385	Chst1	NM_023850.1	2	92455224-92455273	76969	8.94378	10.0239	-1.08013	4.2615e-10	1.82109e-08
Zp56N9CncBJOlVz1PM	ILMN_2650289	Rin1	NM_145495.2	19	5056947-5056996	225870	8.33163	9.41729	-1.08566	2.66813e-12	2.51851e-10
l9tjBGRinnsL6hJiGs	ILMN_2424721	Pdgfa	NM_008808				10.0069	11.1129	-1.10602	7.8961e-09	2.19706e-07
NUThPlC.BeLftJQTho	ILMN_2594714	Ets2	NM_011809.2	16	95942484-95942533	23872	9.43947	10.5542	-1.11473	1.48758e-07	2.64431e-06
B7ngf58Ceo20kYllEk	ILMN_3161878	Bid	NM_007544.3	6	120843363-120843412	12122	8.16706	9.28883	-1.12177	3.33192e-14	6.71517e-12
ZeYCiz5Up.5xClNr6k	ILMN_1247133	Tns3	NM_001083587.1	11	8331998-8332047	319939	9.48692	10.6247	-1.13782	2.69972e-09	8.81043e-08
BVR0pfYp7eCOfgAdBQ	ILMN_2618176	Socs3	NM_007707.2	11	117827500-117827549	12702	7.70577	8.84996	-1.1442	8.77077e-10	3.37132e-08
NhflKUyekeqewJ7IHc	ILMN_2681670	Vps37b	NM_177876.4			330192	8.87553	10.0237	-1.14818	1.32765e-11	9.51949e-10
xsjVSq1.hFfFX5IUf0	ILMN_2649550	Ccdc85b	NM_198616.2			240514	8.04147	9.19568	-1.15421	3.45221e-15	1.02973e-12
cHp.1iDqu2Iq7qqOYs	ILMN_2687169	Id3	NM_008321.1	4	135701053-135701102	15903	7.81193	8.98123	-1.16931	3.77676e-11	2.32755e-09
BloqM47rp7MVQ5wroE	ILMN_2606162	Pdlim4	NM_019417.2	11	53868544-53868593	30794	9.2476	10.4591	-1.21153	1.87552e-14	4.12455e-12
fh36aNrUurIq.jQSJc	ILMN_2672190	Id1	NM_010495.2	2	152562859-152562908	15901	8.94819	10.1627	-1.21455	1.53486e-11	1.0775e-09
x1xEh16NdvX7XJ0W5U	ILMN_1226447	Sema4b	NM_013659.3	7	87371113-87371162	20352	8.34853	9.5681	-1.21957	2.22809e-10	1.03363e-08
TcqIpivEu.M.6BfXgo	ILMN_1249378	Bhlhb2	NM_011498.4			20893	8.48147	9.70644	-1.22496	1.77669e-08	4.27489e-07
fIDp6dKsK1j1xSgufk	ILMN_2909150	Ctgf	NM_010217.1	10	24318316-24318365	14219	10.9481	12.1744	-1.22634	0.0020997	0.00847446
9KiMXhEvV0UAkTUlLo	ILMN_2788073	Hmox1	NM_010442.1	8	77624071-77624120	15368	9.38194	10.6087	-1.22681	2.39046e-12	2.31107e-10
E3iiuksnl6terbh4R8	ILMN_2531737	LOC240672	XM_140740.3				7.87161	9.14783	-1.27621	8.96598e-15	2.30549e-12
Nh9SlTrENX9BKHRaJA	ILMN_2660233	Ngfb	NM_013609.1	3	102324355-102324404	18049	8.17617	9.47554	-1.29937	1.41452e-12	1.52495e-10
TelHap4nqhiSKeO.zA	ILMN_2961005	Ier5l	NM_030244.3	2	30328172-30328221	72500	7.97279	9.2947	-1.32191	5.38704e-13	6.86686e-11
9nn9Hul0lenaCdHCXw	ILMN_1213609	Txnip	NM_023719.1	3	96365532-96365581	56338	8.50726	9.83191	-1.32465	8.84665e-06	8.26168e-05
9mbpkiPaO.39MFKQ54	ILMN_2770386	Fhl2	NM_010212.3	1	43180289-43180338	14200	8.39937	9.7315	-1.33214	1.85483e-14	4.12455e-12
Nqae3qtlyzs73uBGDA	ILMN_1216764	Ier3	NM_133662.2	17	35959790-35959839	15937	10.307	11.6439	-1.33696	4.53176e-07	6.85463e-06
QZUtfUXYr8TpVfUmz8	ILMN_1220034	Junb	NM_008416.1	8	87501101-87501150	16477	8.71395	10.0621	-1.34811	1.69179e-12	1.72817e-10
0qD7heLh3e0gQOe5K4	ILMN_1238215	Ctgf	NM_010217				9.60436	10.9784	-1.37406	0.00104575	0.00474052
H6nVSXzU_n7a0R6lN8	ILMN_1259982	LOC100046616	XM_001476512.1			100046616	8.95523	10.345	-1.38978	2.66282e-15	8.68537e-13
okuH9Ekof4dUT6_NEQ	ILMN_1259322	Pdk4	NM_013743.2	6	5433734-5433783	27273	7.8523	9.27508	-1.42278	0.00504496	0.017658
3USE0KkKK4S56WK4E8	ILMN_2937596	Ngfb	NM_013609.1	3	102324491-102324540	18049	8.39947	9.85318	-1.45372	3.91066e-14	7.67415e-12
ZUXB5wOu.rTuuhe7Aw	ILMN_2834777	Irf1	NM_008390.1	11	53590737-53590786	16362	8.23171	9.70347	-1.47176	1.61384e-12	1.67196e-10
3GtcKjKJ7eyg7gEtGU	ILMN_2835117	Ccl7	NM_013654.2	11	81860688-81860737	20306	8.48385	9.96217	-1.47833	1.52439e-12	1.60104e-10
le.det23Z2oSIb0Ch4	ILMN_2763245	Cxcl1	NM_008176.1	5	91968231-91968280	14825	8.31439	9.87751	-1.56312	8.00933e-16	3.54632e-13
BtTI.SSInhX3Unu3qk	ILMN_2790357	Sema7a	NM_011352.2	9	57810525-57810574	20361	7.98348	9.59262	-1.60914	6.07002e-12	5.1146e-10
Bre9egBHEtftT3S_FQ	ILMN_2617468	Chac1	NM_026929.3	2	119179974-119180023	69065	9.45228	11.0777	-1.62537	5.87693e-06	5.87063e-05
fdO5QJfVUrISKoT5eI	ILMN_3115472	Aqp5	NM_009701.4	15	99425073-99425122	11830	10.3066	11.9608	-1.65424	4.88382e-15	1.37429e-12
HAyFSJK.n9pHhIQJS4	ILMN_2622983	Dusp1	NM_013642.2			19252	8.84822	10.5067	-1.65852	1.87862e-09	6.32456e-08
WlysSDwyV8kGHnnruw	ILMN_3109491	6430527G18Rik	NM_145836.1	12	88222182-88222231	238330	8.95592	10.6261	-1.6702	1.27955e-10	6.74318e-09
uTRt.t3Ikv9YjPWyxM	ILMN_2484527	Vegfa	NM_009505.3	17	46154028-46154077	22339	8.91425	10.6825	-1.76825	1.42127e-12	1.52495e-10
xoLeZ4JU0gurYopzJM	ILMN_2771176	Ccl7	NM_013654				8.5961	10.4587	-1.86262	9.08916e-14	1.61376e-11
Tl11cUh3F3kJfqDR4o	ILMN_2600744	Rgs16	NM_011267.2	1	155592372-155592421	19734	8.37322	10.3287	-1.95548	1.76199e-14	4.10598e-12
ljtjtUK4KQbSi5ZOyo	ILMN_2950286	Ankrd1	NM_013468.2	19	36177249-36177298	107765	10.7199	12.7459	-2.02598	1.3069e-13	2.07352e-11
oSXQog5cQgd2TJxPeI	ILMN_2625451	Ankrd1	NM_013468.3	19	36187195-36187196:36187197-36187244	107765	9.37487	11.4382	-2.06336	8.5172e-14	1.53043e-11
Z.veYoiWSfQYerlSTQ	ILMN_2744890	Gadd45g	NM_011817.1	13	51943291-51943340	23882	7.9114	10.0167	-2.10532	3.93693e-05	0.000296094
QGjVqQ5.T.cChnNugk	ILMN_2903945	Gadd45g	NM_011817.1	13	51943769-51943818	23882	10.0173	12.5104	-2.49309	0.000166758	0.00101761
