# Supplementary material for: Intrinsic Epigenetic Regulation of the D4Z4 Macrosatellite Repeat in a Transgenic Mouse Model for FSHD
Source: PLoS Genet. 2013 Apr 4;9(4):e1003415. doi: 10.1371/journal.pgen.1003415 (PMC3616921; doi:10.1371/journal.pgen.1003415)
Supplement: Table S2 — DUX4 induced deregulated genes overlapping between C2C12 and human myoblasts. (XLS) [file pgen.1003415.s012.xls]

## Sheet: Sheet1
Supplementary table S2: DUX4 induced deregulated genes overlapping between C2C12 and human myoblasts
Same direction:
mouse Entrez	human Entrez	mouse Symbol	human Symbol	human Gene Name	C2C12 LogFC	C2C12 FDR	Human myo LogFC	Human myo FDR
238330	64207	6430527G18Rik	IRF2BPL	interferon regulatory factor 2 binding protein-like	-1.68331	1.26184e-05	-1.47639	3.63698e-12
19252	1843	Dusp1	DUSP1	dual specificity phosphatase 1	-1.68094	2.44308e-07	-2.23832	8.21928e-15
27273	5166	Pdk4	PDK4	pyruvate dehydrogenase kinase, isozyme 4	-1.59253	9.48553e-07	-1.52096	1.24703e-09
16362	3659	Irf1	IRF1	interferon regulatory factor 1	-1.5604	4.9755e-07	-2.64333	6.7709e-15
14200	2274	Fhl2	FHL2	four and a half LIM domains 2	-1.39384	6.0607e-07	-1.71304	4.96787e-13
16477	3726	Junb	JUNB	jun B proto-oncogene	-1.38371	8.14571e-07	-1.06337	1.77854e-09
56338	10628	Txnip	TXNIP	thioredoxin interacting protein	-1.37466	2.48125e-06	-1.90041	9.38928e-14
15903	3399	Id3	ID3	inhibitor of DNA binding 3, dominant negative helix-loop-helix protein	-1.33389	2.42063e-06	-1.62664	4.04182e-11
20352	10509	Sema4b	SEMA4B	sema domain, immunoglobulin domain (Ig), transmembrane domain (TM) and short cytoplasmic domain, (semaphorin) 4B	-1.29159	1.08129e-05	-1.94045	2.76811e-13
20893	8553	Bhlhe40	BHLHE40	basic helix-loop-helix family, member e40	-1.27936	3.12499e-06	-1.43041	3.12035e-10
15901	3397	Id1	ID1	inhibitor of DNA binding 1, dominant negative helix-loop-helix protein	-1.23604	4.88263e-07	-1.16642	2.30049e-09
12122	637	Bid	BID	BH3 interacting domain death agonist	-1.22474	1.37338e-06	-1.07811	1.36232e-10
15368	3162	Hmox1	HMOX1	heme oxygenase (decycling) 1	-1.22011	1.56165e-06	-1.92353	8.71644e-13
319939	64759	Tns3	TNS3	tensin 3	-1.12921	6.59594e-06	-1.56006	3.66811e-13
69573	29923	2310016C08Rik	C7orf68	chromosome 7 open reading frame 68	-1.11803	7.00096e-06	-1.22028	1.78123e-10
23886	9518	Gdf15	GDF15	growth differentiation factor 15	-1.0501	1.22658e-05	-2.16789	6.04026e-14
17927	4654	Myod1	MYOD1	myogenic differentiation 1	-1.04141	3.57836e-06	-1.11298	6.64656e-10
12608	1051	Cebpb	CEBPB	CCAAT/enhancer binding protein (C/EBP), beta	-1.02119	8.71741e-06	-2.4409	6.50362e-16
93679	81603	Trim8	TRIM8	tripartite motif containing 8	-1.00956	2.47087e-05	-1.18539	1.34839e-10
mouse Entrez	human Entrez	mouse Symbol	human Symbol	human Gene Name	C2C12 LogFC	C2C12 FDR	Human myo LogFC	Human myo FDR
68861	205428	1190002N15Rik	C3orf58	chromosome 3 open reading frame 58	1.02058	8.72476e-06	1.6413	2.73087e-11
231225	202018	Tapt1	TAPT1	transmembrane anterior posterior transformation 1	1.0474	3.71636e-06	1.13931	1.23974e-10
225358	51306	Fam13b	FAM13B	family with sequence similarity 13, member B	1.04923	7.99216e-06	1.10707	2.98527e-10
103554	23198	Psme4	PSME4	proteasome (prosome, macropain) activator subunit 4	1.0603	0.000212076	1.14099	9.7749e-11
73124	27333	Golim4	GOLIM4	golgi integral membrane protein 4	1.0779	1.6628e-05	1.01801	2.08049e-09
56194	55660	Prpf40a	PRPF40A	PRP40 pre-mRNA processing factor 40 homolog A (S. cerevisiae)	1.08138	2.48125e-06	1.60702	4.70955e-13
70611	254170	Fbxo33	FBXO33	F-box protein 33	1.10425	5.7218e-06	3.21991	1.74882e-17
58998	25945	Pvrl3	PVRL3	poliovirus receptor-related 3	1.16438	9.49908e-07	2.31201	4.46692e-15
19736	5999	Rgs4	RGS4	regulator of G-protein signaling 4	1.26653	1.46824e-05	1.95145	5.07524e-14
329727	163259	Dennd2c	DENND2C	DENN/MADD domain containing 2C	1.26933	2.57749e-06	2.60884	5.10245e-16
13653	1958	Egr1	EGR1	early growth response 1	1.35981	5.5756e-07	3.74866	1.86128e-19
67279	51003	Med31	MED31	mediator complex subunit 31	1.4748	2.39671e-07	2.05492	1.79736e-14
21420	7022	Tcfap2c	TFAP2C	transcription factor AP-2 gamma (activating enhancer binding protein 2 gamma)	1.52242	5.33048e-07	1.49695	1.20645e-11
20677	6659	Sox4	SOX4	SRY (sex determining region Y)-box 4	1.56356	1.2031e-05	1.809	2.05122e-12
22289	7403	Kdm6a	KDM6A	lysine (K)-specific demethylase 6A	1.63373	1.24196e-05	1.17509	3.21366e-11
16911	8543	Lmo4	LMO4	LIM domain only 4	1.95553	8.21961e-07	1.55749	1.30866e-12
28105	55521	Trim36	TRIM36	tripartite motif containing 36	2.05218	1.25091e-07	1.32128	9.71102e-10
399558	23768	Flrt2	FLRT2	fibronectin leucine rich transmembrane protein 2	2.13086	3.61987e-08	1.04802	1.60303e-09
106042	144165	Prickle1	PRICKLE1	prickle homolog 1 (Drosophila)	2.18065	6.37329e-08	1.04197	8.12203e-09
235493	56204	BC031353	KIAA1370	KIAA1370	2.50768	1.04912e-07	1.30446	1.67545e-11
down in C2C12, up in human myos
mouse Entrez	human Entrez	mouse Symbol	human Symbol	human Gene Name	C2C12 LogFC	C2C12 FDR	Human myo LogFC	Human myo FDR
14219	1490	Ctgf	CTGF	connective tissue growth factor	-1.36798	1.17476e-06	1.1087	1.60399e-09
up in C2C12, down in human myos
mouse Entrez	human Entrez	mouse Symbol	human Symbol	human Gene Name	C2C12 LogFC	C2C12 FDR	Human myo LogFC	Human myo FDR
56312	26471	Nupr1	NUPR1	nuclear protein, transcriptional regulator, 1	1.18775	1.23893e-05	-2.14416	1.05549e-10
216136	10994	Ilvbl	ILVBL	ilvB (bacterial acetolactate synthase)-like	1.68293	1.37338e-06	-1.01507	1.07282e-09
17988	10397	Ndrg1	NDRG1	N-myc downstream regulated 1	1.86396	3.61987e-08	-2.33221	1.32498e-15
