# Supplementary material for: Intrinsic Epigenetic Regulation of the D4Z4 Macrosatellite Repeat in a Transgenic Mouse Model for FSHD
Source: PLoS Genet. 2013 Apr 4;9(4):e1003415. doi: 10.1371/journal.pgen.1003415 (PMC3616921; doi:10.1371/journal.pgen.1003415)
Supplement: Table S4 — Unique DUX4 binding sites in transposable elements in C2C12 myoblasts. (XLS) [file pgen.1003415.s014.xls]

## Sheet: Sheet1
Supplementary table S4: unique DUX4 binding sites at transposable elements in C2C12 mouse myoblasts
Chromosome	start	end	width	max coverage	p-value	repFam	repName
2	107596447	107596807	361	34	1.02317e-09	LINE/CR1	L3
4	146021201	146021561	361	23	0.0316216	LINE/L1	L1_Mus2
4	145029367	145030104	738	30	1.5752e-07	LINE/L1	Lx8
8	82910375	82910745	371	31	1.75184e-07	LINE/L1	L1MC5
14	62087939	62088294	356	27	0.00122771	LINE/L1	L1MC3
15	89690015	89690371	357	25	0.000986884	LINE/L1	L1Md_F2
15	11529280	11529620	341	26	8.76718e-05	LINE/L1	L1_Mus4
15	4307700	4308038	339	22	0.0280938	LINE/L1	Lx9
15	58096822	58097178	357	30	7.62183e-06	LINE/L1	Lx4A
17	44041514	44041866	353	29	2.23018e-05	LINE/L1	Lx8
18	52556079	52556391	313	25	0.00476995	LINE/L1	Lx4B
10	59100177	59100522	346	27	0.000661845	LINE/L2	L2a
3	84557398	84557759	362	28	0.000226694	LTR/ERV1	RMER2
11	3049404	3051738	2335	61	7.66249e-27	LTR/ERV1	RLTR6B_Mm
18	3009128	3009752	625	29	1.11226e-05	LTR/ERV1	RLTR30
17	25419278	25419613	336	24	0.0103336	LTR/ERVK	RLTR12D
4	62460171	62460536	366	27	0.00122771	LTR/ERVL	MLT2B4
7	107372553	107372885	333	23	0.0316216	LTR/ERVL	MT2A
14	12379627	12379981	355	26	0.00181932	LTR/ERVL	MT2A
17	58727041	58727324	284	25	0.000986884	LTR/ERVL	MT2A
18	38934657	38934984	328	26	0.00181932	LTR/ERVL	MER70A
1	165328296	165328642	347	26	0.000172017	LTR/ERVL-MaLR	MTE2b
1	92256084	92256467	384	32	1.33973e-07	LTR/ERVL-MaLR	MTE2b
1	55132917	55133283	367	34	2.12523e-09	LTR/ERVL-MaLR	MTE2b
2	26496937	26497248	312	24	0.0285357	LTR/ERVL-MaLR	MTE2b
2	59861029	59861408	380	39	1.85928e-14	LTR/ERVL-MaLR	MTD
2	33397191	33397560	370	52	2.10907e-22	LTR/ERVL-MaLR	MTE2a
2	162933241	162933625	385	26	0.036391	LTR/ERVL-MaLR	MTE2b
2	70477190	70477511	322	26	0.00661518	LTR/ERVL-MaLR	MTE2b
3	68750384	68750706	323	30	2.01898e-06	LTR/ERVL-MaLR	MTE2b
3	79930379	79930732	354	24	0.0258533	LTR/ERVL-MaLR	MTEa
3	37258388	37258751	364	37	4.70707e-11	LTR/ERVL-MaLR	MTE2a
3	128120913	128121243	331	23	0.0316216	LTR/ERVL-MaLR	MTE2b
4	105959749	105960133	385	28	6.10607e-05	LTR/ERVL-MaLR	ORR1B1
4	109664806	109665174	369	25	0.00476995	LTR/ERVL-MaLR	MTE2b
5	130787153	130787508	356	27	0.00723582	LTR/ERVL-MaLR	MTE2b
5	117192230	117192602	373	27	0.000661845	LTR/ERVL-MaLR	MLT1C
7	63429354	63429696	343	23	0.0316216	LTR/ERVL-MaLR	MTE2a
9	123574935	123575249	315	24	0.0103336	LTR/ERVL-MaLR	MLT1A1
10	30440720	30441068	349	30	2.01898e-06	LTR/ERVL-MaLR	MTE2b
10	98780004	98780306	303	23	0.0316216	LTR/ERVL-MaLR	MLT1E1
11	55202297	55202663	367	26	0.036391	LTR/ERVL-MaLR	MTC
11	81666248	81666577	330	27	0.00122771	LTR/ERVL-MaLR	MTE2b
11	104273875	104274223	349	40	3.30308e-14	LTR/ERVL-MaLR	MTEa
12	34125459	34125786	328	25	0.000119108	LTR/ERVL-MaLR	MLT1E3
13	114546105	114546463	359	30	4.06901e-06	LTR/ERVL-MaLR	MTEb
14	32828937	32829298	362	35	1.47368e-09	LTR/ERVL-MaLR	MTE2b
14	79596590	79596971	382	25	0.000986884	LTR/ERVL-MaLR	MLT1E
15	12003235	12003603	369	29	4.166e-05	LTR/ERVL-MaLR	MTE2b
15	3582181	3582525	345	23	0.00312319	LTR/ERVL-MaLR	MTE2b
16	37742844	37743190	347	34	4.35297e-09	LTR/ERVL-MaLR	MTE2b
16	57724263	57724644	382	27	2.23705e-06	LTR/ERVL-MaLR	MLT1E3
17	56789453	56789809	357	44	8.87588e-15	LTR/ERVL-MaLR	MTD
17	8709464	8709907	444	31	1.07844e-05	LTR/ERVL-MaLR	MTE2b
17	3241781	3242128	348	30	4.06901e-06	LTR/ERVL-MaLR	MTE2b
18	65482573	65482982	410	33	4.5557e-08	LTR/ERVL-MaLR	MTE2b
18	88814873	88815206	334	25	0.000981521	LTR/ERVL-MaLR	MTE2b
19	7763557	7763886	330	29	7.78712e-08	LTR/ERVL-MaLR	MTE2b
3	8245664	8246028	365	24	0.0258533	SINE/Alu	B1_Mus1
3	8245173	8245550	378	24	0.0258533	SINE/Alu	B1_Mm
4	109139880	109140209	330	36	1.88793e-13	SINE/Alu	PB1D7
9	103206937	103207282	346	31	1.3886e-06	SINE/Alu	B1_Mus1
10	114796158	114796487	330	26	0.00358162	SINE/Alu	B1_Mur1
11	3082998	3084083	1086	34	8.20736e-09	SINE/Alu	B1_Mus1
15	65617265	65617653	389	29	4.166e-05	SINE/Alu	B1_Mur1
17	30742023	30742376	354	28	0.00143147	SINE/Alu	B1_Mur4
19	5846737	5847065	329	39	2.23857e-10	SINE/Alu	PB1D7
8	81462749	81463102	354	32	1.33973e-07	SINE/B2	B3
10	57990584	57990939	356	25	0.000981521	SINE/B2	B3
11	3085763	3086331	569	26	0.00358162	SINE/B2	B2_Mm2
17	73490127	73490475	349	33	5.69464e-09	SINE/B2	B3A
2	153763041	153763474	434	30	9.71382e-05	SINE/B4	ID_B1
8	81800132	81800511	380	34	4.35297e-09	SINE/B4	B4
10	121639533	121639896	364	25	0.00476995	SINE/B4	B4A
10	117118148	117118507	360	31	1.07844e-05	SINE/B4	RSINE1
11	108148002	108148341	340	27	0.00122771	SINE/B4	B4A
15	68279215	68279526	312	27	0.000661845	SINE/B4	B4
15	50778875	50779199	325	22	0.0280938	SINE/B4	ID_B1
15	84589313	84589656	344	31	1.90631e-05	SINE/B4	B4
16	56063857	56064194	338	38	8.37595e-12	SINE/B4	RSINE1
13	109624805	109625166	362	36	4.06658e-12	SINE/MIR	MIR
