# Supplementary material for: Intrinsic Epigenetic Regulation of the D4Z4 Macrosatellite Repeat in a Transgenic Mouse Model for FSHD
Source: PLoS Genet. 2013 Apr 4;9(4):e1003415. doi: 10.1371/journal.pgen.1003415 (PMC3616921; doi:10.1371/journal.pgen.1003415)
Supplement: Table S5 — DUX4 binding sites in transposable elements in C2C12 myoblasts. (XLS) [file pgen.1003415.s015.xls]

## Sheet: Sheet1
Supplementary table S5: DUX4 binding sites at transposable elements in C2C12 mouse myoblasts
Name	Family	Class	number of DUX4 peaks	Proportion of all peaks	regions in genome (autosomes)	basepairs in genome (autosomes)	basepair proportion in genome (autosomes)	DUX4 peak enrichment
MER34-int	ERV1	LTR	1	0.00035791	56	14862	6.0113e-06	59.5395
MTE2b	MaLR	LTR	193	0.0690766	13707	3180257	0.00128633	53.7004
LTR80A	ERVL	LTR	1	0.00035791	107	25739	1.04108e-05	34.3788
MLT1E1	MaLR	LTR	4	0.00143164	543	116121	4.6968e-05	30.4812
MER57E1	ERV1	LTR	1	0.00035791	163	30541	1.23531e-05	28.9734
MLT1E3	MaLR	LTR	6	0.00214746	958	219204	8.86625e-05	24.2206
MER57C2	ERV1	LTR	2	0.00071582	392	75772	3.06479e-05	23.3563
MLT1M	MaLR	LTR	1	0.00035791	230	39324	1.59056e-05	22.5022
MLT1E	MaLR	LTR	2	0.00071582	495	108294	4.38022e-05	16.3421
MTE2a	MaLR	LTR	65	0.0232641	14500	3697231	0.00149544	15.5568
MER57D	ERV1	LTR	1	0.00035791	291	61545	2.48934e-05	14.3777
LTR37B	ERV1	LTR	1	0.00035791	352	71181	2.87909e-05	12.4313
LTR82A	ERVL	LTR	1	0.00035791	304	72699	2.94049e-05	12.1718
MLT1E1A	MaLR	LTR	3	0.00107373	1048	234343	9.47858e-05	11.328
MLT2B5	ERVL	LTR	1	0.00035791	417	78717	3.1839e-05	11.2412
RLTR8	ERVK	LTR	1	0.00035791	289	79715	3.22427e-05	11.1005
MLT2B3	ERVL	LTR	4	0.00143164	1453	341395	0.000138086	10.3678
LTR33A_	ERVL	LTR	1	0.00035791	455	88970	3.59861e-05	9.94577
RLTR30	ERV1	LTR	1	0.00035791	368	95382	3.85796e-05	9.27718
LTR37A	ERV1	LTR	1	0.00035791	513	97079	3.9266e-05	9.11501
L1_Mus4	L1	LINE	65	0.0232641	9693	7193262	0.00290949	7.99594
MT2A	ERVL	LTR	29	0.0103794	12863	3303390	0.00133614	7.7682
MLT2F	ERVL	LTR	1	0.00035791	525	115805	4.68402e-05	7.64108
RLTR17	ERVK	LTR	9	0.00322119	2532	1062344	0.000429691	7.49652
MLT1L	MaLR	LTR	2	0.00071582	1461	259629	0.000105013	6.81646
MLT1F2	MaLR	LTR	4	0.00143164	2144	523212	0.000211626	6.76495
ERVL-B4-int	ERVL	LTR	3	0.00107373	1313	425652	0.000172165	6.23661
L1M3e	L1	LINE	1	0.00035791	546	144220	5.83333e-05	6.1356
MTEa	MaLR	LTR	30	0.0107373	20269	4377519	0.0017706	6.06423
MER89	ERV1	LTR	1	0.00035791	598	146219	5.91419e-05	6.05171
MLT1A	MaLR	LTR	6	0.00214746	4836	918468	0.000371497	5.78055
MLT1A0	MaLR	LTR	13	0.00465283	9959	2014049	0.000814632	5.71157
MLT2D	ERVL	LTR	2	0.00071582	1490	320898	0.000129795	5.515
MER31A	ERV1	LTR	1	0.00035791	671	162216	6.56123e-05	5.45492
MLT1A1	MaLR	LTR	8	0.00286328	8744	1321387	0.000534468	5.35725
MLT1K	MaLR	LTR	3	0.00107373	2724	495547	0.000200436	5.35696
MER74A	ERVL	LTR	1	0.00035791	697	171943	6.95466e-05	5.14633
Lx	L1	LINE	77	0.0275591	21131	14052746	0.00568398	4.84855
L1_Mus3	L1	LINE	84	0.0300644	20340	15359425	0.0062125	4.83934
RLTR10E	ERVK	LTR	1	0.00035791	640	188558	7.62669e-05	4.69286
MLT1D	MaLR	LTR	9	0.00322119	7901	1731775	0.000700459	4.59868
MLT1E2	MaLR	LTR	2	0.00071582	1687	387698	0.000156814	4.56477
MTEb	MaLR	LTR	11	0.00393701	11670	2322556	0.000939415	4.19091
ERVL-int	ERVL	LTR	1	0.00035791	670	215313	8.70887e-05	4.10972
MLT1G1	MaLR	LTR	1	0.00035791	1006	216695	8.76477e-05	4.08351
L1_Mus2	L1	LINE	55	0.019685	16245	12060606	0.00487821	4.0353
MLT1B	MaLR	LTR	8	0.00286328	8965	1825992	0.000738568	3.8768
RMER10B	ERVL	LTR	3	0.00107373	3099	735053	0.00029731	3.61148
L1MEe	L1	LINE	1	0.00035791	1124	256014	0.000103551	3.45636
L1MC4a	L1	LINE	3	0.00107373	3381	797592	0.000322606	3.3283
B4	B4	SINE	38	0.0136006	61261	10404098	0.00420819	3.23193
RLTR33	ERVK	LTR	2	0.00071582	1511	548467	0.000221841	3.22672
MurERV4_19-int	ERVK	LTR	2	0.00071582	882	560829	0.000226841	3.1556
MTEb-int	MaLR	LTR	1	0.00035791	626	285413	0.000115442	3.10033
RLTR19	ERVK	LTR	1	0.00035791	967	289017	0.0001169	3.06167
MLT1F1	MaLR	LTR	1	0.00035791	1525	325812	0.000131783	2.71591
RLTR28	ERVL	LTR	2	0.00071582	1931	703109	0.00028439	2.51704
L1MC3	L1	LINE	4	0.00143164	5010	1458483	0.00058992	2.42684
RLTR19-int	ERVK	LTR	2	0.00071582	2306	730208	0.000295351	2.42363
L1MA4A	L1	LINE	2	0.00071582	2494	733414	0.000296647	2.41303
MERVL_2A-int	ERVL	LTR	5	0.00178955	3158	1835860	0.000742559	2.40998
MLT2B1	ERVL	LTR	1	0.00035791	1583	383951	0.000155298	2.30466
RNERVK23-int	ERVK	LTR	1	0.00035791	634	393626	0.000159212	2.24801
L1MA7	L1	LINE	2	0.00071582	2963	793917	0.000321119	2.22914
Lx2A1	L1	LINE	3	0.00107373	2308	1209412	0.000489177	2.19497
RLTR24	ERV1	LTR	1	0.00035791	1363	403858	0.00016335	2.19106
RMER12B	ERVK	LTR	1	0.00035791	1004	413782	0.000167364	2.13851
RLTR12B	ERVK	LTR	2	0.00071582	2870	904817	0.000365976	1.95592
L1MC5	L1	LINE	1	0.00035791	2415	484076	0.000195797	1.82797
L1ME3A	L1	LINE	1	0.00035791	2109	498629	0.000201683	1.77462
L1MA4	L1	LINE	4	0.00143164	6803	2006444	0.000811556	1.76407
ORR1B1	MaLR	LTR	8	0.00286328	13791	4053063	0.00163936	1.74658
L2	L2	LINE	6	0.00214746	16176	3171831	0.00128293	1.67388
MLT1C	MaLR	LTR	3	0.00107373	7398	1606500	0.000649789	1.65243
L1MA9	L1	LINE	2	0.00071582	4203	1129154	0.000456714	1.56732
RLTR45	ERVK	LTR	1	0.00035791	1342	564825	0.000228457	1.56664
MTE-int	MaLR	LTR	3	0.00107373	4824	1714137	0.000693325	1.54867
RMER10A	ERVL	LTR	2	0.00071582	4200	1146001	0.000463528	1.54428
ETnERV3-int	ERVK	LTR	1	0.00035791	685	587265	0.000237534	1.50677
L1MD	L1	LINE	2	0.00071582	5440	1242639	0.000502616	1.42419
L1MB1	L1	LINE	1	0.00035791	2304	623309	0.000252113	1.41964
L1MC4	L1	LINE	2	0.00071582	5560	1256585	0.000508257	1.40838
RLTR14-int	ERV1	LTR	1	0.00035791	1591	637809	0.000257978	1.38737
L1_Mus1	L1	LINE	29	0.0103794	23632	18783802	0.00759757	1.36614
Lx8	L1	LINE	31	0.0110952	58590	20410715	0.00825562	1.34396
L1ME1	L1	LINE	2	0.00071582	4854	1349911	0.000546005	1.31101
ORR1E-int	MaLR	LTR	1	0.00035791	1509	679491	0.000274837	1.30226
L2c	L2	LINE	2	0.00071582	10971	1362735	0.000551192	1.29868
RLTR16	ERVK	LTR	1	0.00035791	2280	682446	0.000276032	1.29662
RLTR18B	ERVK	LTR	1	0.00035791	2254	683131	0.000276309	1.29532
ORR1D2	MaLR	LTR	5	0.00178955	13946	3422133	0.00138417	1.29287
MIRb	MIR	SINE	7	0.00250537	37503	4852963	0.0019629	1.27636
RMER6D	ERVK	LTR	1	0.00035791	2075	708109	0.000286412	1.24963
L1MB2	L1	LINE	1	0.00035791	2732	717347	0.000290149	1.23354
Lx2A	L1	LINE	1	0.00035791	1228	748462	0.000302734	1.18226
Lx2	L1	LINE	12	0.00429492	15765	9302619	0.00376267	1.14145
RLTR40	ERVK	LTR	1	0.00035791	2319	795317	0.000321686	1.11261
HAL1	L1	LINE	1	0.00035791	3530	808797	0.000327138	1.09406
L1M4c	L1	LINE	1	0.00035791	2729	811090	0.000328065	1.09097
L1MEf	L1	LINE	1	0.00035791	3305	841900	0.000340527	1.05105
RMER6A	ERVK	LTR	2	0.00071582	3762	1695301	0.000685706	1.04392
MER21B	ERV1	LTR	1	0.00035791	3357	851374	0.000344359	1.03935
B4A	B4	SINE	21	0.00751611	100681	18507093	0.00748565	1.00407
